# Supplementary material for: Causal Effects and Immune Cell Mediators of Prescription Analgesic Use and Risk of Liver Cancer and Precancerosis in European Population: A Mendelian Randomization Study
Source: Biomedicines. 2024 Jul 11;12(7):1537. doi: 10.3390/biomedicines12071537 (PMC11274554; doi:10.3390/biomedicines12071537)
Supplement: Supplementary file 1 [file biomedicines-12-01537-s001.zip]

Archive with 11 entries (11 files):
- Supplementary Figures.pdf
- Supplementary Table S1 (Accession numbers).xlsx
- Supplementary Table S10 (East Asian sensitivity).xlsx
- Supplementary Table S2 (selected IVs).xlsx
- Supplementary Table S3 (Liver cancer).xlsx
- Supplementary Table S4 (LFC).xlsx
- Supplementary Table S5 (NAFLD).xlsx
- Supplementary Table S6 (ALD).xlsx
- Supplementary Table S7 (Reverse analyses).xlsx
- Supplementary Table S8 (Mediating analyses).xlsx
- Supplementary Table S9 (East Asian MR).xlsx
