# Supplementary material for: Causal Effects and Immune Cell Mediators of Prescription Analgesic Use and Risk of Liver Cancer and Precancerosis in European Population: A Mendelian Randomization Study
Source: Biomedicines. 2024 Jul 11;12(7):1537. doi: 10.3390/biomedicines12071537 (PMC11274554; doi:10.3390/biomedicines12071537)
Supplement: Supplementary file 1 [file biomedicines-12-01537-s001.zip › Supplementary Table S1 (Accession numbers).xlsx]

## Sheet: Sheet2
	Phenotypes	Data source	GWAS ID	Cases/controls	Ancestry
Exposures	Opioids	UK Biobank	ebi-a-GCST90018994	22982/55826	European
	NSAIDs	UK Biobank	ebi-a-GCST90018992	74150/90370	European
	salicylic acid and derivatives	UK Biobank	ebi-a-GCST90018995	61583/50427	European
	Anilides	UK Biobank	ebi-a-GCST90018996	83218/96592	European
	antimigraine preparations	UK Biobank	ebi-a-GCST90018997	5521/114323	European
Outcomes	Liver cancer	FinnGen	finn-b-C3_LIVER_INTRAHEPATIC_BILE_DUCTS	304/218488	European
	Liver fibrosis and cirrhosis	FinnGen	finn-b-K11_FIBROCHIRLIV	811/213592	European
	Nonalcoholic fatty liver disease	FinnGen	finn-b-NAFLD	894/217898	European
	Alcoholic liver disease	FinnGen	finn-b-ALCOLIVER	1416/217376	European
Mediators	CD3 on naive CD8+ T cell	Orrù V. et al.	ebi-a-GCST90001838		European
	CD3 on naive CD4+ T cell	Orrù V. et al.	ebi-a-GCST90001842		European
Exposures	Opioids	Saori S. et al.	ebi-a-GCST90018774	3566/175160	East Asian
	NSAIDs	Saori S. et al.	ebi-a-GCST90018772	29694/149032	East Asian
	salicylic acid and derivatives	Saori S. et al.	ebi-a-GCST90018775	41461/137265	East Asian
	Anilides	Saori S. et al.	ebi-a-GCST90018776	4421/174305	East Asian
	antimigraine preparations	Saori S. et al.	ebi-a-GCST90018777	387/178339	East Asian
Outcomes	Liver cancer	Biobank Japan	bbj-a-158	1866/197745	East Asian
	Liver fibrosis and cirrhosis	Biobank Japan	bbj-a-105	2184/210269	East Asian
