# Supplementary material for: Causal Effects and Immune Cell Mediators of Prescription Analgesic Use and Risk of Liver Cancer and Precancerosis in European Population: A Mendelian Randomization Study
Source: Biomedicines. 2024 Jul 11;12(7):1537. doi: 10.3390/biomedicines12071537 (PMC11274554; doi:10.3390/biomedicines12071537)
Supplement: Supplementary file 1 [file biomedicines-12-01537-s001.zip › Supplementary Table S10 (East Asian sensitivity).xlsx]

## Sheet: Sheet1
Exposure	Outcome	Heterogeneity test						Pleiotropy test
		Q(MR Egger)		Q_pval(MR Egger)	Q(IVW)		Q_pval(IVW)	Egger intercept	SE	intercept p
SAD	Liver cancer	36.8127	15	0.00134772	38.9004	16	0.00112421	0.043177	0.0468135	0.370959
