# Supplementary material for: Causal Effects and Immune Cell Mediators of Prescription Analgesic Use and Risk of Liver Cancer and Precancerosis in European Population: A Mendelian Randomization Study
Source: Biomedicines. 2024 Jul 11;12(7):1537. doi: 10.3390/biomedicines12071537 (PMC11274554; doi:10.3390/biomedicines12071537)
Supplement: Supplementary file 1 [file biomedicines-12-01537-s001.zip › Supplementary Table S2 (selected IVs).xlsx]

## Sheet: Opioids
	chr.exposure	pos.exposure	beta.exposure	se.exposure	pval.exposure	samplesize.exposure	id.exposure	SNP	effect_allele.exposure	other_allele.exposure	eaf.exposure	exposure	mr_keep.exposure	pval_origin.exposure	data_source.exposure
1	1	32191798	0.0476	0.0102	3.24399e-06	78808	ebi-a-GCST90018994	rs945211	C	G	0.39481	|| id:ebi-a-GCST90018994	TRUE	reported	igd
2	1	117727725	0.1988	0.0424	2.79402e-06	78808	ebi-a-GCST90018994	rs138200696	C	A	0.0162001	|| id:ebi-a-GCST90018994	TRUE	reported	igd
3	1	112324111	0.0512	0.0101	4.00203e-07	78808	ebi-a-GCST90018994	rs2618039	T	A	0.42082	|| id:ebi-a-GCST90018994	TRUE	reported	igd
4	1	12670396	0.0531	0.0102	2.14798e-07	78808	ebi-a-GCST90018994	rs4846128	T	C	0.499047	|| id:ebi-a-GCST90018994	TRUE	reported	igd
5	2	212035827	0.0963	0.019	3.86296e-07	78808	ebi-a-GCST90018994	rs79074569	G	A	0.104602	|| id:ebi-a-GCST90018994	TRUE	reported	igd
6	2	50891801	-0.0505	0.0103	9.18502e-07	78808	ebi-a-GCST90018994	rs9309184	G	A	0.713473	|| id:ebi-a-GCST90018994	TRUE	reported	igd
7	2	199098906	0.1638	0.0344	1.902e-06	78808	ebi-a-GCST90018994	rs139152977	A	T	0.0250847	|| id:ebi-a-GCST90018994	TRUE	reported	igd
8	2	4907158	-0.0458	0.01	4.60596e-06	78808	ebi-a-GCST90018994	rs10182341	T	C	0.455422	|| id:ebi-a-GCST90018994	TRUE	reported	igd
9	2	166068283	-0.0515	0.011	3.04397e-06	78808	ebi-a-GCST90018994	rs6727857	G	A	0.269728	|| id:ebi-a-GCST90018994	TRUE	reported	igd
10	3	80480052	0.073	0.016	4.91904e-06	78808	ebi-a-GCST90018994	rs7631941	T	C	0.130947	|| id:ebi-a-GCST90018994	TRUE	reported	igd
11	3	50174184	-0.0605	0.0102	2.95298e-09	78808	ebi-a-GCST90018994	rs7428430	T	C	0.729709	|| id:ebi-a-GCST90018994	TRUE	reported	igd
12	3	173117975	0.0498	0.01	5.96994e-07	78808	ebi-a-GCST90018994	rs521956	C	T	0.63185	|| id:ebi-a-GCST90018994	TRUE	reported	igd
13	3	10521537	-0.205	0.0446	4.341e-06	78808	ebi-a-GCST90018994	rs140729888	C	T	0.0145891	|| id:ebi-a-GCST90018994	TRUE	reported	igd
14	4	3272782	0.0981	0.0202	1.239e-06	78808	ebi-a-GCST90018994	rs76034781	A	G	0.0767915	|| id:ebi-a-GCST90018994	TRUE	reported	igd
15	4	140878643	-0.0531	0.0106	5.68997e-07	78808	ebi-a-GCST90018994	rs769656	C	T	0.285407	|| id:ebi-a-GCST90018994	TRUE	reported	igd
16	4	103198082	0.0987	0.0197	5.19804e-07	78808	ebi-a-GCST90018994	rs13135092	G	A	0.0813534	|| id:ebi-a-GCST90018994	TRUE	reported	igd
17	4	19826390	-0.05	0.0108	3.65898e-06	78808	ebi-a-GCST90018994	rs9998480	T	G	0.580051	|| id:ebi-a-GCST90018994	TRUE	reported	igd
18	4	182862871	0.051	0.0108	2.33502e-06	78808	ebi-a-GCST90018994	rs6816853	C	T	0.276726	|| id:ebi-a-GCST90018994	TRUE	reported	igd
19	5	24872637	-0.0466	0.0102	4.58997e-06	78808	ebi-a-GCST90018994	rs1493241	G	T	0.545491	|| id:ebi-a-GCST90018994	TRUE	reported	igd
20	6	32376788	0.0528	0.0099	1.06901e-07	78808	ebi-a-GCST90018994	rs3763317	T	C	0.611978	|| id:ebi-a-GCST90018994	TRUE	reported	igd
21	7	135032042	0.0489	0.01	9.84804e-07	78808	ebi-a-GCST90018994	rs62479581	A	T	0.430209	|| id:ebi-a-GCST90018994	TRUE	reported	igd
22	7	2078981	-0.0715	0.0138	2.27599e-07	78808	ebi-a-GCST90018994	rs56226325	T	C	0.12519	|| id:ebi-a-GCST90018994	TRUE	reported	igd
23	8	115029266	0.0483	0.0105	4.23897e-06	78808	ebi-a-GCST90018994	rs4317607	G	A	0.640284	|| id:ebi-a-GCST90018994	TRUE	reported	igd
24	8	59430010	0.2097	0.0431	1.163e-06	78808	ebi-a-GCST90018994	rs117710046	T	C	0.0157662	|| id:ebi-a-GCST90018994	TRUE	reported	igd
25	8	139624296	-0.0872	0.0171	3.30598e-07	78808	ebi-a-GCST90018994	rs4243896	T	C	0.794774	|| id:ebi-a-GCST90018994	TRUE	reported	igd
26	9	112519447	-0.103	0.0222	3.42602e-06	78808	ebi-a-GCST90018994	rs73531210	T	C	0.0516732	|| id:ebi-a-GCST90018994	TRUE	reported	igd
27	9	81386827	0.0668	0.0128	1.72799e-07	78808	ebi-a-GCST90018994	rs13302047	G	C	0.143948	|| id:ebi-a-GCST90018994	TRUE	reported	igd
28	9	128746612	0.0633	0.0109	6.38308e-09	78808	ebi-a-GCST90018994	rs12238134	G	A	0.779647	|| id:ebi-a-GCST90018994	TRUE	reported	igd
29	9	36990635	0.0488	0.0099	8.26399e-07	78808	ebi-a-GCST90018994	rs10114416	C	T	0.608228	|| id:ebi-a-GCST90018994	TRUE	reported	igd
30	10	21790476	0.0622	0.0117	1.05701e-07	78808	ebi-a-GCST90018994	rs12357321	A	G	0.0987613	|| id:ebi-a-GCST90018994	TRUE	reported	igd
31	10	134953361	0.0495	0.0102	1.13099e-06	78808	ebi-a-GCST90018994	rs4258296	C	T	0.493929	|| id:ebi-a-GCST90018994	TRUE	reported	igd
32	11	46120317	0.054	0.0116	3.13199e-06	78808	ebi-a-GCST90018994	rs7110825	C	T	0.15088	|| id:ebi-a-GCST90018994	TRUE	reported	igd
33	11	97628315	0.0539	0.0111	1.20801e-06	78808	ebi-a-GCST90018994	rs7926840	G	A	0.30447	|| id:ebi-a-GCST90018994	TRUE	reported	igd
34	11	133585530	0.0479	0.0105	4.68101e-06	78808	ebi-a-GCST90018994	rs1039090	T	A	0.277804	|| id:ebi-a-GCST90018994	TRUE	reported	igd
35	12	97879002	-0.0824	0.0173	1.85302e-06	78808	ebi-a-GCST90018994	rs4762388	C	T	0.110721	|| id:ebi-a-GCST90018994	TRUE	reported	igd
36	12	17675566	-0.1039	0.0227	4.58501e-06	78808	ebi-a-GCST90018994	rs10840737	C	T	0.243242	|| id:ebi-a-GCST90018994	TRUE	reported	igd
37	13	80782520	-0.075	0.0158	2.13098e-06	78808	ebi-a-GCST90018994	rs61966799	C	T	0.318263	|| id:ebi-a-GCST90018994	TRUE	reported	igd
38	13	54918093	0.0501	0.0099	4.61902e-07	78808	ebi-a-GCST90018994	rs17089391	T	A	0.48861	|| id:ebi-a-GCST90018994	TRUE	reported	igd
39	13	32230396	-0.1214	0.0258	2.52598e-06	78808	ebi-a-GCST90018994	rs61954043	C	A	0.344792	|| id:ebi-a-GCST90018994	TRUE	reported	igd
40	14	73760832	0.0586	0.0124	2.311e-06	78808	ebi-a-GCST90018994	rs11624521	T	C	0.606805	|| id:ebi-a-GCST90018994	TRUE	reported	igd
41	15	86576076	-0.1657	0.0358	3.59898e-06	78808	ebi-a-GCST90018994	rs113544339	G	T	0.0231908	|| id:ebi-a-GCST90018994	TRUE	reported	igd
42	15	75887405	0.059	0.0122	1.34602e-06	78808	ebi-a-GCST90018994	rs75169822	G	A	0.0833128	|| id:ebi-a-GCST90018994	TRUE	reported	igd
43	15	57352893	0.1205	0.0255	2.311e-06	78808	ebi-a-GCST90018994	rs2585110	C	T	0.0252942	|| id:ebi-a-GCST90018994	TRUE	reported	igd
44	17	43156023	0.0574	0.0118	1.068e-06	78808	ebi-a-GCST90018994	rs59695806	C	T	0.294147	|| id:ebi-a-GCST90018994	TRUE	reported	igd
45	20	44673546	0.0533	0.0113	2.30999e-06	78808	ebi-a-GCST90018994	rs2297197	G	C	0.238162	|| id:ebi-a-GCST90018994	TRUE	reported	igd
46	21	42752754	0.161	0.0348	3.76999e-06	78808	ebi-a-GCST90018994	rs73228014	A	G	0.0243123	|| id:ebi-a-GCST90018994	TRUE	reported	igd

## Sheet: NSAIDs
	chr.exposure	pos.exposure	beta.exposure	se.exposure	pval.exposure	samplesize.exposure	id.exposure	SNP	effect_allele.exposure	other_allele.exposure	eaf.exposure	exposure	mr_keep.exposure	pval_origin.exposure	data_source.exposure
1	5	120174466	0.0389	0.0064	1.41299e-09	164520	ebi-a-GCST90018992	rs12522598	G	A	0.229756	Medication use (anti-inflammatory and antirheumatic products, non-steroids) || id:ebi-a-GCST90018992	TRUE	reported	igd
2	6	32574360	0.0772	0.011	2.72772e-12	164520	ebi-a-GCST90018992	rs2647074	T	C	0.218715	Medication use (anti-inflammatory and antirheumatic products, non-steroids) || id:ebi-a-GCST90018992	TRUE	reported	igd
3	6	31362941	0.0921	0.0168	4.563e-08	164520	ebi-a-GCST90018992	rs142973694	A	G	0.0211343	Medication use (anti-inflammatory and antirheumatic products, non-steroids) || id:ebi-a-GCST90018992	TRUE	reported	igd
4	6	30169327	-0.0422	0.007	2.04099e-09	164520	ebi-a-GCST90018992	rs2517611	G	A	0.174336	Medication use (anti-inflammatory and antirheumatic products, non-steroids) || id:ebi-a-GCST90018992	TRUE	reported	igd
5	12	57515804	-0.0518	0.007	1.96517e-13	164520	ebi-a-GCST90018992	rs11172111	G	T	0.425333	Medication use (anti-inflammatory and antirheumatic products, non-steroids) || id:ebi-a-GCST90018992	TRUE	reported	igd
6	17	44192568	0.0474	0.0087	4.62999e-08	164520	ebi-a-GCST90018992	rs4630591	T	C	0.0978566	Medication use (anti-inflammatory and antirheumatic products, non-steroids) || id:ebi-a-GCST90018992	TRUE	reported	igd

## Sheet: salicylic acid and derivatives
	chr.exposure	pos.exposure	beta.exposure	se.exposure	pval.exposure	samplesize.exposure	id.exposure	SNP	effect_allele.exposure	other_allele.exposure	eaf.exposure	exposure	mr_keep.exposure	pval_origin.exposure	data_source.exposure
1	1	109817590	-0.0707	0.0082	9.78814e-18	112010	ebi-a-GCST90018995	rs12740374	T	G	0.128745	Medication use (salicylic acid and derivatives) || id:ebi-a-GCST90018995	TRUE	reported	igd
2	1	222817298	-0.0594	0.0089	2.53922e-11	112010	ebi-a-GCST90018995	rs34598690	GC	G	0.338398	Medication use (salicylic acid and derivatives) || id:ebi-a-GCST90018995	TRUE	reported	igd
3	4	148414651	0.0431	0.0071	1.53402e-09	112010	ebi-a-GCST90018995	rs17612742	C	T	0.24581	Medication use (salicylic acid and derivatives) || id:ebi-a-GCST90018995	TRUE	reported	igd
4	6	31348629	-0.1032	0.0127	4.432e-16	112010	ebi-a-GCST90018995	rs9266691	G	A	0.873257	Medication use (salicylic acid and derivatives) || id:ebi-a-GCST90018995	TRUE	reported	igd
5	6	32654174	-0.07	0.0103	1.03205e-11	112010	ebi-a-GCST90018995	rs9275177	T	C	0.784808	Medication use (salicylic acid and derivatives) || id:ebi-a-GCST90018995	TRUE	reported	igd
6	6	12903957	0.0346	0.0062	2.06101e-08	112010	ebi-a-GCST90018995	rs9349379	G	A	0.558077	Medication use (salicylic acid and derivatives) || id:ebi-a-GCST90018995	TRUE	reported	igd
7	6	30664614	0.075	0.013	7.615e-09	112010	ebi-a-GCST90018995	rs116961645	T	C	0.0668588	Medication use (salicylic acid and derivatives) || id:ebi-a-GCST90018995	TRUE	reported	igd
8	6	32380909	-0.0533	0.0093	9.86893e-09	112010	ebi-a-GCST90018995	rs9380294	C	A	0.15979	Medication use (salicylic acid and derivatives) || id:ebi-a-GCST90018995	TRUE	reported	igd
9	6	29599102	0.0821	0.0146	1.77101e-08	112010	ebi-a-GCST90018995	rs29243	A	G	0.0518982	Medication use (salicylic acid and derivatives) || id:ebi-a-GCST90018995	TRUE	reported	igd
10	6	160997118	0.105	0.0144	2.70707e-13	112010	ebi-a-GCST90018995	rs74617384	T	A	0.0826667	Medication use (salicylic acid and derivatives) || id:ebi-a-GCST90018995	TRUE	reported	igd
11	7	19049388	0.0382	0.0069	3.16002e-08	112010	ebi-a-GCST90018995	rs2107595	A	G	0.27276	Medication use (salicylic acid and derivatives) || id:ebi-a-GCST90018995	TRUE	reported	igd
12	8	19870271	-0.0396	0.0071	1.95898e-08	112010	ebi-a-GCST90018995	rs35237252	A	C	0.209742	Medication use (salicylic acid and derivatives) || id:ebi-a-GCST90018995	TRUE	reported	igd
13	8	126500031	-0.0501	0.0066	4.00405e-14	112010	ebi-a-GCST90018995	rs28601761	G	C	0.264018	Medication use (salicylic acid and derivatives) || id:ebi-a-GCST90018995	TRUE	reported	igd
14	9	136142355	0.0347	0.0059	5.60596e-09	112010	ebi-a-GCST90018995	rs643434	A	G	0.406437	Medication use (salicylic acid and derivatives) || id:ebi-a-GCST90018995	TRUE	reported	igd
15	9	22096055	0.0668	0.0058	4.77749e-31	112010	ebi-a-GCST90018995	rs10757274	G	A	0.483297	Medication use (salicylic acid and derivatives) || id:ebi-a-GCST90018995	TRUE	reported	igd
16	11	110237538	0.0451	0.0077	5.938e-09	112010	ebi-a-GCST90018995	rs75112503	T	G	0.263005	Medication use (salicylic acid and derivatives) || id:ebi-a-GCST90018995	TRUE	reported	igd
17	11	116648917	-0.0442	0.0074	1.91201e-09	112010	ebi-a-GCST90018995	rs964184	C	G	0.777206	Medication use (salicylic acid and derivatives) || id:ebi-a-GCST90018995	TRUE	reported	igd
18	12	95536949	-0.0498	0.009	3.08702e-08	112010	ebi-a-GCST90018995	rs12369441	C	T	0.325152	Medication use (salicylic acid and derivatives) || id:ebi-a-GCST90018995	TRUE	reported	igd
19	12	111479796	-0.0656	0.0114	7.72592e-09	112010	ebi-a-GCST90018995	rs61943031	T	C	0.26101	Medication use (salicylic acid and derivatives) || id:ebi-a-GCST90018995	TRUE	reported	igd
20	12	113264755	-0.057	0.0097	3.93804e-09	112010	ebi-a-GCST90018995	rs4767014	T	C	0.6865	Medication use (salicylic acid and derivatives) || id:ebi-a-GCST90018995	TRUE	reported	igd
21	12	111310301	0.0996	0.0112	5.54243e-19	112010	ebi-a-GCST90018995	rs76607371	CA	C	0.202431	Medication use (salicylic acid and derivatives) || id:ebi-a-GCST90018995	TRUE	reported	igd
22	13	110959643	0.0589	0.0091	8.14329e-11	112010	ebi-a-GCST90018995	rs7989823	C	A	0.625868	Medication use (salicylic acid and derivatives) || id:ebi-a-GCST90018995	TRUE	reported	igd
23	16	75401680	0.059	0.0085	4.11908e-12	112010	ebi-a-GCST90018995	rs35409574	G	C	0.545678	Medication use (salicylic acid and derivatives) || id:ebi-a-GCST90018995	TRUE	reported	igd
24	19	11188117	-0.0939	0.0123	2.23718e-14	112010	ebi-a-GCST90018995	rs55997232	T	C	0.117097	Medication use (salicylic acid and derivatives) || id:ebi-a-GCST90018995	TRUE	reported	igd
25	19	45412079	-0.1121	0.0121	2.71519e-20	112010	ebi-a-GCST90018995	rs7412	T	C	0.0556875	Medication use (salicylic acid and derivatives) || id:ebi-a-GCST90018995	TRUE	reported	igd

## Sheet: Anilides
	chr.exposure	pos.exposure	beta.exposure	se.exposure	pval.exposure	samplesize.exposure	id.exposure	SNP	effect_allele.exposure	other_allele.exposure	eaf.exposure	exposure	mr_keep.exposure	pval_origin.exposure	data_source.exposure
1	1	174434332	-0.0395	0.0064	9.14303e-10	179810	ebi-a-GCST90018996	rs12568655	A	G	0.348651	Medication use (anilides) || id:ebi-a-GCST90018996	TRUE	reported	igd
2	2	242470476	0.0614	0.011	2.03498e-08	179810	ebi-a-GCST90018996	rs7567892	T	C	0.0988176	Medication use (anilides) || id:ebi-a-GCST90018996	TRUE	reported	igd
3	2	234824559	-0.0491	0.0077	2.40398e-10	179810	ebi-a-GCST90018996	rs1985366	C	T	0.377078	Medication use (anilides) || id:ebi-a-GCST90018996	TRUE	reported	igd
4	6	22125157	-0.0363	0.0063	1.09701e-08	179810	ebi-a-GCST90018996	rs9368402	T	C	0.594343	Medication use (anilides) || id:ebi-a-GCST90018996	TRUE	reported	igd
5	6	31427395	-0.0685	0.009	3.61327e-14	179810	ebi-a-GCST90018996	rs9267123	C	G	0.0802789	Medication use (anilides) || id:ebi-a-GCST90018996	TRUE	reported	igd
6	12	57527283	-0.0519	0.0065	1.03205e-15	179810	ebi-a-GCST90018996	rs11172113	C	T	0.29746	Medication use (anilides) || id:ebi-a-GCST90018996	TRUE	reported	igd
7	17	44189910	0.0559	0.0078	9.25124e-13	179810	ebi-a-GCST90018996	rs78929339	G	A	0.113717	Medication use (anilides) || id:ebi-a-GCST90018996	TRUE	reported	igd

## Sheet: antimigraine preparations
	chr.exposure	pos.exposure	beta.exposure	se.exposure	pval.exposure	samplesize.exposure	id.exposure	SNP	effect_allele.exposure	other_allele.exposure	eaf.exposure	exposure	mr_keep.exposure	pval_origin.exposure	data_source.exposure
1	1	3098489	0.1497	0.0235	2.00401e-10	119844	ebi-a-GCST90018997	rs61759178	C	T	0.220273	Medication use (antimigraine preparations) || id:ebi-a-GCST90018997	TRUE	reported	igd
2	1	156461707	-0.1159	0.0197	3.97704e-09	119844	ebi-a-GCST90018997	rs3790459	T	A	0.688601	Medication use (antimigraine preparations) || id:ebi-a-GCST90018997	TRUE	reported	igd
3	2	234815005	-0.1744	0.0231	4.70111e-14	119844	ebi-a-GCST90018997	rs4663983	G	A	0.415421	Medication use (antimigraine preparations) || id:ebi-a-GCST90018997	TRUE	reported	igd
4	6	121801377	0.1607	0.0263	9.75506e-10	119844	ebi-a-GCST90018997	rs34039083	A	G	0.104355	Medication use (antimigraine preparations) || id:ebi-a-GCST90018997	TRUE	reported	igd
5	6	12903957	-0.1775	0.0191	1.63606e-20	119844	ebi-a-GCST90018997	rs9349379	G	A	0.551871	Medication use (antimigraine preparations) || id:ebi-a-GCST90018997	TRUE	reported	igd
6	6	96863326	-0.1502	0.0197	2.25996e-14	119844	ebi-a-GCST90018997	rs4839828	A	G	0.600743	Medication use (antimigraine preparations) || id:ebi-a-GCST90018997	TRUE	reported	igd
7	8	93426100	-0.1169	0.0211	3.18999e-08	119844	ebi-a-GCST90018997	rs62519933	G	A	0.305362	Medication use (antimigraine preparations) || id:ebi-a-GCST90018997	TRUE	reported	igd
8	9	119249326	-0.1326	0.0194	7.54571e-12	119844	ebi-a-GCST90018997	rs10759844	A	T	0.385182	Medication use (antimigraine preparations) || id:ebi-a-GCST90018997	TRUE	reported	igd
9	10	8689003	-0.136	0.0236	7.91407e-09	119844	ebi-a-GCST90018997	rs827405	C	T	0.805575	Medication use (antimigraine preparations) || id:ebi-a-GCST90018997	TRUE	reported	igd
10	12	4523456	-0.1109	0.0189	4.339e-09	119844	ebi-a-GCST90018997	rs10849061	T	C	0.365038	Medication use (antimigraine preparations) || id:ebi-a-GCST90018997	TRUE	reported	igd
11	12	57527283	-0.1428	0.0192	1.003e-13	119844	ebi-a-GCST90018997	rs11172113	C	T	0.275451	Medication use (antimigraine preparations) || id:ebi-a-GCST90018997	TRUE	reported	igd
