# Supplementary material for: Causal Effects and Immune Cell Mediators of Prescription Analgesic Use and Risk of Liver Cancer and Precancerosis in European Population: A Mendelian Randomization Study
Source: Biomedicines. 2024 Jul 11;12(7):1537. doi: 10.3390/biomedicines12071537 (PMC11274554; doi:10.3390/biomedicines12071537)
Supplement: Supplementary file 1 [file biomedicines-12-01537-s001.zip › Supplementary Table S3 (Liver cancer).xlsx]

## Sheet: cancer
id	method	nsnp	b	se	pval	lo_ci	up_ci	or	or_lci95	or_uci95
Opioids	MR Egger	42	-0.313338	0.718515	0.665115	-1.72163	1.09495	0.731003	0.178775	2.98904
Opioids	Weighted median	42	-0.0871784	0.350916	0.803801	-0.774974	0.600617	0.916514	0.460716	1.82324
Opioids	Inverse variance weighted	42	-0.353251	0.24859	0.155312	-0.840488	0.133986	0.702401	0.4315	1.14338
Opioids	Simple mode	42	0.178685	0.746094	0.811915	-1.28366	1.64103	1.19564	0.277022	5.16048
Opioids	Weighted mode	42	0.134449	0.680387	0.844329	-1.19911	1.46801	1.14391	0.301462	4.34058
NSAIDs	MR Egger	6	2.10389	2.81856	0.496883	-3.42048	7.62827	8.198	0.0326966	2055.48
NSAIDs	Weighted median	6	0.0503255	0.911776	0.955983	-1.73675	1.83741	1.05161	0.176091	6.28023
NSAIDs	Inverse variance weighted	6	-0.441178	0.836232	0.597792	-2.08019	1.19784	0.643278	0.124906	3.31294
NSAIDs	Simple mode	6	0.295459	1.07859	0.795094	-1.81858	2.4095	1.34374	0.162256	11.1284
NSAIDs	Weighted mode	6	0.18757	1.01041	0.860026	-1.79284	2.16798	1.20631	0.166486	8.74062
SAD	MR Egger	24	-2.16404	1.11597	0.0654135	-4.35134	0.0232565	0.11486	0.0128896	1.02353
SAD	Weighted median	24	-0.549659	0.514533	0.285401	-1.55814	0.458827	0.577147	0.210526	1.58222
SAD	Inverse variance weighted	24	-0.771239	0.382312	0.0436638	-1.52057	-0.0219081	0.46244	0.218587	0.97833
SAD	Simple mode	24	-0.36101	0.751346	0.635421	-1.83365	1.11163	0.696972	0.159829	3.0393
SAD	Weighted mode	24	-0.590477	0.621371	0.351849	-1.80836	0.62741	0.554063	0.163922	1.87275
Anilides	MR Egger	7	-5.93144	4.10362	0.207966	-13.9745	2.11167	0.00265466	8.53e-07	8.26201
Anilides	Weighted median	7	-1.69689	1.10023	0.122999	-3.85333	0.459556	0.183253	0.021209	1.58337
Anilides	Inverse variance weighted	7	-1.76012	0.825873	0.0330708	-3.37883	-0.141408	0.172024	0.0340873	0.868135
Anilides	Simple mode	7	-3.04489	1.70285	0.123976	-6.38248	0.292689	0.0476014	0.00169093	1.34003
Anilides	Weighted mode	7	-1.41456	1.50654	0.383999	-4.36738	1.53825	0.243032	0.0126845	4.65643
AP	MR Egger	11	1.03671	1.24296	0.425823	-1.39948	3.47291	2.81994	0.246726	32.2303
AP	Weighted median	11	-0.0775068	0.251588	0.758029	-0.570618	0.415605	0.925421	0.565176	1.51529
AP	Inverse variance weighted	11	-0.134095	0.191887	0.484663	-0.510194	0.242004	0.874507	0.600379	1.2738
AP	Simple mode	11	0.110551	0.485285	0.824387	-0.840608	1.06171	1.11689	0.431448	2.89131
AP	Weighted mode	11	0.289552	0.453951	0.537903	-0.600192	1.1793	1.33583	0.548706	3.25208
