# Supplementary material for: Causal Effects and Immune Cell Mediators of Prescription Analgesic Use and Risk of Liver Cancer and Precancerosis in European Population: A Mendelian Randomization Study
Source: Biomedicines. 2024 Jul 11;12(7):1537. doi: 10.3390/biomedicines12071537 (PMC11274554; doi:10.3390/biomedicines12071537)
Supplement: Supplementary file 1 [file biomedicines-12-01537-s001.zip › Supplementary Table S4 (LFC).xlsx]

## Sheet: LFC
id	method	nsnp	b	se	pval	lo_ci	up_ci	or	or_lci95	or_uci95
Opioids	MR Egger	42	-0.614201	0.457705	0.187192	-1.5113	0.282901	0.541073	0.220622	1.32697
Opioids	Weighted median	42	-0.0171436	0.224358	0.939091	-0.456884	0.422597	0.983003	0.633254	1.52592
Opioids	Inverse variance weighted	42	0.0795363	0.161992	0.623433	-0.237967	0.39704	1.08278	0.788229	1.48742
Opioids	Simple mode	42	0.0258166	0.434756	0.952937	-0.826306	0.877939	1.02615	0.437663	2.40594
Opioids	Weighted mode	42	0.0101409	0.380615	0.978873	-0.735864	0.756146	1.01019	0.479091	2.13005
NSAIDs	MR Egger	6	-0.745608	2.08623	0.738856	-4.83463	3.34341	0.474446	0.00794964	28.3156
NSAIDs	Weighted median	6	-0.92261	0.692228	0.182593	-2.27938	0.434157	0.39748	0.102348	1.54366
NSAIDs	Inverse variance weighted	6	-0.875655	0.560105	0.117964	-1.97346	0.22215	0.416589	0.138975	1.24876
NSAIDs	Simple mode	6	-1.14569	1.11184	0.350042	-3.3249	1.03351	0.318004	0.0359762	2.81092
NSAIDs	Weighted mode	6	-1.37009	1.19781	0.304484	-3.71779	0.977616	0.254085	0.0242875	2.65811
SAD	MR Egger	24	-2.46232	0.696844	0.00186756	-3.82813	-1.0965	0.0852374	0.0217503	0.334038
SAD	Weighted median	24	-0.630287	0.350217	0.0719075	-1.31671	0.0561386	0.532439	0.268015	1.05774
SAD	Inverse variance weighted	24	-0.49003	0.27331	0.0729814	-1.02572	0.0456572	0.612608	0.358539	1.04672
SAD	Simple mode	24	-0.450462	0.722638	0.539183	-1.86683	0.965909	0.637334	0.154613	2.62717
SAD	Weighted mode	24	-0.785054	0.445751	0.0914962	-1.65873	0.0886176	0.456095	0.190381	1.09266
Anilides	MR Egger	7	-3.78591	2.51072	0.191946	-8.70692	1.1351	0.0226882	0.000165436	3.11148
Anilides	Weighted median	7	0.0491202	0.661661	0.940821	-1.24774	1.34598	1.05035	0.287154	3.84194
Anilides	Inverse variance weighted	7	-0.00688015	0.517054	0.989383	-1.02031	1.00655	0.993143	0.360484	2.73613
Anilides	Simple mode	7	-1.04941	1.20161	0.416062	-3.40457	1.30576	0.350145	0.033221	3.69048
Anilides	Weighted mode	7	-1.11105	1.10491	0.353445	-3.27666	1.05457	0.329214	0.037754	2.87074
AP	MR Egger	11	-0.0499137	1.08123	0.964188	-2.16913	2.0693	0.951311	0.114277	7.91928
AP	Weighted median	11	-0.0749553	0.171098	0.661326	-0.410308	0.260397	0.927785	0.663446	1.29745
AP	Inverse variance weighted	11	-0.146254	0.158544	0.356278	-0.457	0.164492	0.863938	0.63318	1.17879
AP	Simple mode	11	-0.192555	0.338906	0.582455	-0.856809	0.4717	0.824849	0.424514	1.60272
AP	Weighted mode	11	-0.0580228	0.277415	0.838526	-0.601755	0.48571	0.943628	0.547849	1.62533
