# Supplementary material for: Causal Effects and Immune Cell Mediators of Prescription Analgesic Use and Risk of Liver Cancer and Precancerosis in European Population: A Mendelian Randomization Study
Source: Biomedicines. 2024 Jul 11;12(7):1537. doi: 10.3390/biomedicines12071537 (PMC11274554; doi:10.3390/biomedicines12071537)
Supplement: Supplementary file 1 [file biomedicines-12-01537-s001.zip › Supplementary Table S5 (NAFLD).xlsx]

## Sheet: NAFLD
id	method	nsnp	b	se	pval	lo_ci	up_ci	or	or_lci95	or_uci95
Opioids	MR Egger	42	-0.00466721	0.490448	0.992455	-0.965946	0.956612	0.995344	0.380623	2.60286
Opioids	Weighted median	42	-0.111978	0.219448	0.609862	-0.542096	0.318141	0.894064	0.581528	1.37457
Opioids	Inverse variance weighted	42	-0.0533109	0.168411	0.751583	-0.383396	0.276774	0.948085	0.681543	1.31887
Opioids	Simple mode	42	-0.159407	0.482079	0.742581	-1.10428	0.785469	0.852649	0.331449	2.19343
Opioids	Weighted mode	42	-0.173513	0.453474	0.703971	-1.06232	0.715297	0.840706	0.345652	2.04479
NSAIDs	MR Egger	6	0.63818	1.49234	0.690931	-2.2868	3.56316	1.89303	0.101591	35.2745
NSAIDs	Weighted median	6	0.586111	0.546732	0.283708	-0.485483	1.6577	1.79699	0.6154	5.24725
NSAIDs	Inverse variance weighted	6	0.842526	0.447151	0.0595365	-0.0338893	1.71894	2.32223	0.966679	5.57862
NSAIDs	Simple mode	6	0.648216	0.815216	0.462587	-0.949608	2.24604	1.91213	0.386893	9.45023
NSAIDs	Weighted mode	6	0.397386	0.707071	0.598364	-0.988473	1.78324	1.48793	0.372144	5.94913
SAD	MR Egger	24	-0.015321	0.887622	0.986384	-1.75506	1.72442	0.984796	0.172897	5.60926
SAD	Weighted median	24	0.128676	0.295969	0.663736	-0.451423	0.708774	1.13732	0.636721	2.0315
SAD	Inverse variance weighted	24	0.128946	0.293186	0.660076	-0.445698	0.703589	1.13763	0.640377	2.02099
SAD	Simple mode	24	-0.0668497	0.417971	0.874326	-0.886073	0.752374	0.935336	0.412271	2.12203
SAD	Weighted mode	24	0.00837544	0.305123	0.978338	-0.589665	0.606416	1.00841	0.554513	1.83385
Anilides	MR Egger	7	4.50275	2.55546	0.138365	-0.505958	9.51146	90.2651	0.602927	13513.7
Anilides	Weighted median	7	-0.605778	0.682203	0.374555	-1.9429	0.731339	0.54565	0.143288	2.07786
Anilides	Inverse variance weighted	7	-0.494583	0.633076	0.434662	-1.73541	0.746245	0.609825	0.176328	2.10907
Anilides	Simple mode	7	-0.924368	1.23975	0.484079	-3.35428	1.50554	0.396782	0.0349345	4.5066
Anilides	Weighted mode	7	-0.67765	1.19405	0.590945	-3.01798	1.66268	0.507809	0.0488997	5.27345
AP	MR Egger	11	-0.323185	0.846579	0.711501	-1.98248	1.33611	0.72384	0.137727	3.80422
AP	Weighted median	11	0.144535	0.164056	0.378312	-0.177015	0.466084	1.1555	0.837768	1.59374
AP	Inverse variance weighted	11	0.112393	0.125943	0.372172	-0.134456	0.359242	1.11895	0.874192	1.43224
AP	Simple mode	11	0.231535	0.297412	0.4543	-0.351392	0.814462	1.26053	0.703708	2.25796
AP	Weighted mode	11	0.322622	0.281857	0.27902	-0.229819	0.875063	1.38074	0.794678	2.39903
