# Supplementary material for: Causal Effects and Immune Cell Mediators of Prescription Analgesic Use and Risk of Liver Cancer and Precancerosis in European Population: A Mendelian Randomization Study
Source: Biomedicines. 2024 Jul 11;12(7):1537. doi: 10.3390/biomedicines12071537 (PMC11274554; doi:10.3390/biomedicines12071537)
Supplement: Supplementary file 1 [file biomedicines-12-01537-s001.zip › Supplementary Table S6 (ALD).xlsx]

## Sheet: ALD
id	method	nsnp	b	se	pval	lo_ci	up_ci	or	or_lci95	or_uci95
Opioids	MR Egger	42	-0.439916	0.379698	0.253492	-1.18412	0.304292	0.644091	0.306014	1.35566
Opioids	Weighted median	42	-0.158077	0.18159	0.384018	-0.513994	0.197839	0.853784	0.598102	1.21877
Opioids	Inverse variance weighted	42	-0.065812	0.131476	0.61668	-0.323506	0.191882	0.936307	0.723608	1.21153
Opioids	Simple mode	42	-0.458854	0.406402	0.265434	-1.2554	0.337694	0.632008	0.284961	1.40171
Opioids	Weighted mode	42	-0.424871	0.374187	0.262781	-1.15828	0.308535	0.653854	0.314027	1.36143
NSAIDs	MR Egger	6	-3.3472	1.18854	0.0480123	-5.67674	-1.01765	0.0351828	0.00342469	0.361442
NSAIDs	Weighted median	6	-1.10599	0.465133	0.0174168	-2.01765	-0.194327	0.330884	0.132968	0.823388
NSAIDs	Inverse variance weighted	6	-1.11148	0.368431	0.00255457	-1.83361	-0.389358	0.329071	0.159836	0.677491
NSAIDs	Simple mode	6	-1.53048	0.701123	0.0808168	-2.90468	-0.156281	0.216432	0.0547663	0.855319
NSAIDs	Weighted mode	6	-1.21659	0.523393	0.0676799	-2.24244	-0.190735	0.29624	0.106199	0.826352
SAD	MR Egger	24	0.0790261	0.480773	0.870939	-0.86329	1.02134	1.08223	0.421772	2.77692
SAD	Weighted median	24	-0.0211414	0.236883	0.928885	-0.485432	0.443149	0.97908	0.615431	1.55761
SAD	Inverse variance weighted	24	0.176855	0.162043	0.275091	-0.140748	0.494459	1.19346	0.868708	1.63961
SAD	Simple mode	24	0.564812	0.387878	0.158865	-0.195429	1.32505	1.75912	0.822482	3.76238
SAD	Weighted mode	24	-0.151962	0.347258	0.665754	-0.832588	0.528664	0.859021	0.434922	1.69666
Anilides	MR Egger	7	-5.28772	1.90974	0.0394204	-9.03081	-1.54463	0.00505325	0.000119665	0.21339
Anilides	Weighted median	7	0.0259563	0.550941	0.962423	-1.05389	1.1058	1.0263	0.34858	3.02164
Anilides	Inverse variance weighted	7	0.431773	0.588342	0.463021	-0.721377	1.58492	1.53999	0.486082	4.87891
Anilides	Simple mode	7	-0.556979	1.05729	0.617232	-2.62926	1.51531	0.572937	0.0721316	4.55081
Anilides	Weighted mode	7	-0.356165	0.802741	0.672822	-1.92954	1.21721	0.700357	0.145215	3.37775
AP	MR Egger	11	0.304511	0.703394	0.675264	-1.07414	1.68316	1.35596	0.341591	5.38256
AP	Weighted median	11	-0.0784518	0.125921	0.533268	-0.325257	0.168353	0.924547	0.722342	1.18335
AP	Inverse variance weighted	11	-0.0283677	0.104311	0.785658	-0.232818	0.176082	0.972031	0.792298	1.19254
AP	Simple mode	11	-0.160249	0.197201	0.435355	-0.546763	0.226264	0.851931	0.57882	1.25391
AP	Weighted mode	11	-0.146464	0.180372	0.435689	-0.499993	0.207065	0.863757	0.606535	1.23006
