# Supplementary material for: Causal Effects and Immune Cell Mediators of Prescription Analgesic Use and Risk of Liver Cancer and Precancerosis in European Population: A Mendelian Randomization Study
Source: Biomedicines. 2024 Jul 11;12(7):1537. doi: 10.3390/biomedicines12071537 (PMC11274554; doi:10.3390/biomedicines12071537)
Supplement: Supplementary file 1 [file biomedicines-12-01537-s001.zip › Supplementary Table S7 (Reverse analyses).xlsx]

## Sheet: Reverse
id	method	nsnp	b	se	pval	lo_ci	up_ci	or	or_lci95	or_uci95
Liver cancer & SAD	MR Egger	6	-0.000331792	0.0117122	0.978757	-0.0232877	0.0226242	0.999668	0.976981	1.02288
Liver cancer & SAD	Weighted median	6	-0.00278731	0.00414025	0.500806	-0.0109022	0.00532758	0.997217	0.989157	1.00534
Liver cancer & SAD	Inverse variance weighted	6	-0.00557637	0.00736888	0.449202	-0.0200194	0.00886664	0.994439	0.98018	1.00891
Liver cancer & SAD	Simple mode	6	0.00274851	0.00627519	0.679664	-0.00955085	0.0150479	1.00275	0.990495	1.01516
Liver cancer & SAD	Weighted mode	6	-0.00225816	0.00374948	0.573268	-0.00960714	0.00509081	0.997744	0.990439	1.0051
Liver cancer & Anilides	MR Egger	6	0.00417252	0.0135443	0.77341	-0.0223744	0.0307194	1.00418	0.977874	1.0312
Liver cancer & Anilides	Weighted median	6	0.00125655	0.00765514	0.869617	-0.0137475	0.0162606	1.00126	0.986347	1.01639
Liver cancer & Anilides	Inverse variance weighted	6	0.00303935	0.00703304	0.66563	-0.0107454	0.0168241	1.00304	0.989312	1.01697
Liver cancer & Anilides	Simple mode	6	-0.00139046	0.00876812	0.880205	-0.018576	0.0157951	0.998611	0.981595	1.01592
Liver cancer & Anilides	Weighted mode	6	-0.000204408	0.00833427	0.981382	-0.0165396	0.0161308	0.999796	0.983596	1.01626
ALD & NSAIDs	MR Egger	10	-0.0165826	0.0152402	0.308249	-0.0464534	0.0132882	0.983554	0.954609	1.01338
ALD & NSAIDs	Weighted median	10	-0.00356455	0.00985064	0.717457	-0.0228718	0.0157427	0.996442	0.977388	1.01587
ALD & NSAIDs	Inverse variance weighted	10	-0.00303677	0.00749929	0.685521	-0.0177354	0.0116618	0.996968	0.982421	1.01173
ALD & NSAIDs	Simple mode	10	-0.00722681	0.0135913	0.60779	-0.0338658	0.0194121	0.992799	0.966701	1.0196
ALD & NSAIDs	Weighted mode	10	-0.00390401	0.0113524	0.738823	-0.0261546	0.0183466	0.996104	0.974184	1.01852
ALD & Anilides	MR Egger	11	0.00537127	0.0164769	0.751886	-0.0269235	0.0376661	1.00539	0.973436	1.03838
ALD & Anilides	Weighted median	11	0.0117711	0.0114657	0.304593	-0.0107017	0.0342438	1.01184	0.989355	1.03484
ALD & Anilides	Inverse variance weighted	11	0.0122229	0.00842928	0.147043	-0.00429847	0.0287443	1.0123	0.995711	1.02916
ALD & Anilides	Simple mode	11	0.0384343	0.017267	0.0501917	0.00459098	0.0722776	1.03918	1.0046	1.07495
ALD & Anilides	Weighted mode	11	0.0042328	0.0138376	0.765962	-0.022889	0.0313546	1.00424	0.977371	1.03185
