# Supplementary material for: Causal Effects and Immune Cell Mediators of Prescription Analgesic Use and Risk of Liver Cancer and Precancerosis in European Population: A Mendelian Randomization Study
Source: Biomedicines. 2024 Jul 11;12(7):1537. doi: 10.3390/biomedicines12071537 (PMC11274554; doi:10.3390/biomedicines12071537)
Supplement: Supplementary file 1 [file biomedicines-12-01537-s001.zip › Supplementary Table S8 (Mediating analyses).xlsx]

## Sheet: allOR_Inform06
id	method	nsnp	b	se	pval	lo_ci	up_ci	or	or_lci95	or_uci95
anilides & CD3 on naive CD8+ T cell	MR Egger	7	2.47571	1.55948	0.173258	-0.580872	5.53228	11.8901	0.559411	252.72
anilides & CD3 on naive CD8+ T cell	Weighted median	7	1.09501	0.361087	0.00242507	0.38728	1.80274	2.98921	1.47297	6.06625
anilides & CD3 on naive CD8+ T cell	Inverse variance weighted	7	0.848341	0.279317	0.00238787	0.30088	1.3958	2.33577	1.35105	4.03821
anilides & CD3 on naive CD8+ T cell	Simple mode	7	1.23975	0.529965	0.0578987	0.20102	2.27848	3.45476	1.22265	9.76186
anilides & CD3 on naive CD8+ T cell	Weighted mode	7	1.23975	0.490844	0.0449364	0.277698	2.20181	3.45476	1.32009	9.04133
CD3 on naive CD8+ T cell & Liver cancer	MR Egger	6	-0.101229	0.253452	0.710005	-0.597994	0.395537	0.903726	0.549914	1.48518
CD3 on naive CD8+ T cell & Liver cancer	Weighted median	6	-0.279798	0.136309	0.0401049	-0.546964	-0.0126313	0.755937	0.578704	0.987448
CD3 on naive CD8+ T cell & Liver cancer	Inverse variance weighted	6	-0.283641	0.116181	0.0146314	-0.511355	-0.0559267	0.753037	0.599682	0.945608
CD3 on naive CD8+ T cell & Liver cancer	Simple mode	6	-0.515384	0.201332	0.0506545	-0.909995	-0.120773	0.597271	0.402526	0.886235
CD3 on naive CD8+ T cell & Liver cancer	Weighted mode	6	-0.276014	0.143517	0.112464	-0.557307	0.00527944	0.758802	0.572749	1.00529
anilides & CD3 on Naive CD4+ T cell	MR Egger	7	0.46403	1.54616	0.776164	-2.56644	3.49449	1.59047	0.0768089	32.9336
anilides & CD3 on Naive CD4+ T cell	Weighted median	7	0.664101	0.349265	0.0572464	-0.0204583	1.34866	1.94274	0.97975	3.85226
anilides & CD3 on Naive CD4+ T cell	Inverse variance weighted	7	0.743259	0.276751	0.00723869	0.200827	1.28569	2.10278	1.22241	3.61717
anilides & CD3 on Naive CD4+ T cell	Simple mode	7	0.691126	0.483053	0.202454	-0.255657	1.63791	1.99596	0.774407	5.14441
anilides & CD3 on Naive CD4+ T cell	Weighted mode	7	0.669193	0.460339	0.196256	-0.233072	1.57146	1.95266	0.792096	4.81366
CD3 on Naive CD4+ T cell & Liver cancer	MR Egger	4	-0.116103	0.327283	0.756693	-0.757579	0.525372	0.890383	0.4688	1.69109
CD3 on Naive CD4+ T cell & Liver cancer	Weighted median	4	-0.244868	0.119673	0.0407431	-0.479428	-0.010308	0.782808	0.619137	0.989745
CD3 on Naive CD4+ T cell & Liver cancer	Inverse variance weighted	4	-0.217953	0.111017	0.0496177	-0.435547	-0.000360215	0.804163	0.646911	0.99964
CD3 on Naive CD4+ T cell & Liver cancer	Simple mode	4	-0.224539	0.191099	0.32477	-0.599092	0.150015	0.798885	0.54931	1.16185
CD3 on Naive CD4+ T cell & Liver cancer	Weighted mode	4	-0.237171	0.13893	0.186338	-0.509474	0.0351321	0.788856	0.600811	1.03576
