# Supplementary material for: Causal Effects and Immune Cell Mediators of Prescription Analgesic Use and Risk of Liver Cancer and Precancerosis in European Population: A Mendelian Randomization Study
Source: Biomedicines. 2024 Jul 11;12(7):1537. doi: 10.3390/biomedicines12071537 (PMC11274554; doi:10.3390/biomedicines12071537)
Supplement: Supplementary file 1 [file biomedicines-12-01537-s001.zip › Supplementary Table S9 (East Asian MR).xlsx]

## Sheet: OR3
	id.exposure	id.outcome	outcome	exposure	method	nsnp	b	se	pval	lo_ci	up_ci	or	or_lci95	or_uci95
1	ebi-a-GCST90018775	bbj-a-158	hepatocellular carcinoma || id:bbj-a-158	Medication use (salicylic acid and derivatives) || id:ebi-a-GCST90018775	MR Egger	17	-1.4789	0.680423	0.0461679	-2.81253	-0.145275	0.227887	0.0600527	0.864785
2	ebi-a-GCST90018775	bbj-a-158	hepatocellular carcinoma || id:bbj-a-158	Medication use (salicylic acid and derivatives) || id:ebi-a-GCST90018775	Weighted median	17	-0.619778	0.217058	0.00429883	-1.04521	-0.194345	0.538064	0.351617	0.823374
3	ebi-a-GCST90018775	bbj-a-158	hepatocellular carcinoma || id:bbj-a-158	Medication use (salicylic acid and derivatives) || id:ebi-a-GCST90018775	Inverse variance weighted	17	-0.882296	0.210089	2.67349e-05	-1.29407	-0.470522	0.413832	0.274153	0.624676
4	ebi-a-GCST90018775	bbj-a-158	hepatocellular carcinoma || id:bbj-a-158	Medication use (salicylic acid and derivatives) || id:ebi-a-GCST90018775	Simple mode	17	-0.527367	0.342053	0.142675	-1.19779	0.143058	0.590157	0.30186	1.1538
5	ebi-a-GCST90018775	bbj-a-158	hepatocellular carcinoma || id:bbj-a-158	Medication use (salicylic acid and derivatives) || id:ebi-a-GCST90018775	Weighted mode	17	-0.547225	0.274019	0.063123	-1.0843	-0.0101469	0.578553	0.338138	0.989904
